# Supplementary material for: Temperature- and Nutrients-Induced Phenotypic Changes of Antarctic Green Snow Bacteria Probed by High-Throughput FTIR Spectroscopy
Source: Biology (Basel). 2022 Jun 9;11(6):890. doi: 10.3390/biology11060890 (PMC9220083; doi:10.3390/biology11060890)
Supplement: Supplementary file 1 [file biology-11-00890-s001.zip]

Archive with 1 entries (1 files):
- biology-1658562-supplementary.pdf
